# Supplementary material for: Nano-Selenium Alleviates Cd-Induced Chronic Colitis through Intestinal Flora
Source: Nutrients. 2024 Apr 28;16(9):1330. doi: 10.3390/nu16091330 (PMC11085897; doi:10.3390/nu16091330)
Supplement: Supplementary file 1 [file nutrients-16-01330-s001.zip]

Archive with 1 entries (1 files):
- nutrients-2949103-supplementary.pdf
